# Supplementary material for: The Association of HLA-B*35 and GSTT1 Genotypes and Hepatotoxicity in Thai People Living with HIV
Source: J Pers Med. 2022 Jun 8;12(6):940. doi: 10.3390/jpm12060940 (PMC9225434; doi:10.3390/jpm12060940)
Supplement: Supplementary file 1 [file jpm-12-00940-s001.zip]

Archive with 1 entries (1 files):
- jpm-1731278-supplementary.pdf
